# Supplementary material for: Integrative taxonomic revision of three Camellia species from section Tuberculata (Camellia, Theaceae) by morphological, anatomical, palynological, and molecular evidence
Source: Bot Stud. 2026 Jan 19;67:2. doi: 10.1186/s40529-025-00489-5 (PMC12816479; doi:10.1186/s40529-025-00489-5)
Supplement: Supplementary file 1 — Supplementary Material 1 [file 40529_2025_489_MOESM1_ESM.xlsx]

## Sheet: Sheet1
Table S2 Leaf epidermal stomata appartus size in C. Lipingensis 、C∙ zengii and C. rhytidocarpa
	C. lipingensis			C. zengii			C. rhytidocarpa
Number	Length (μm)	Width (μm)	Aspect ratio	Length (μm)	Width (μm)	Aspect ratio	Length (μm)	Width (μm)	Aspect ratio
1	40.75	35.0948	1.14	40.05	32.8279	1.22	43.23	29.6096	1.59
2	40.75	36.115	1.24	40.1	34.569	1.16	43.23	26.3598	1.6
3	40.71	33.4262	1.2	40.32	32.256	1.25	43.19	28.6026	1.61
4	40.85	35.2414	1.16	40.33	34.4701	1.17	43.24	26.8571	1.49
5	40.86	36.0885	1.14	40.82	32.9194	1.24	43.17	28.0325	1.5
6	40.88	34.05	1.19	40.26	33	1.22	43.24	29.415	1.46
7	40.81	33.719	1.14	40.29	34.1441	1.18	43.19	29.5822	1.61
8	40.83	33.7686	1.17	39.96	33.3	1.2	43.21	26.5092	1.46
9	40.75	34.9487	1.16	40.15	33.7395	1.19	43.17	28.9732	1.56
10	40.8	34.2437	1.23	40.82	34.5932	1.18	43.25	26.8634	1.5
11	40.75	34.3529	1.24	40.17	35.8661	1.12	43.18	26.1697	1.59
12	40.78	34.8462	1.25	40.67	34.1765	1.19	43.18	26.8199	1.58
13	40.76	34.5508	1.25	40.01	32.7951	1.22	43.24	28.2614	1.55
14	40.74	34.5424	1.23	40.65	35.0431	1.16	43.19	28.7933	1.49
15	40.73	34.0667	1.17	40.23	35.2895	1.14	43.2	29.589	1.46
16	40.76	36.4732	1.15	39.96	31.968	1.25	43.22	27.7051	1.6
17	40.82	35.1121	1.19	40.04	34.8174	1.15	43.19	27.1635	1.52
18	40.79	35.4696	1.22	40.47	32.9024	1.23	43.22	27.1824	1.45
19	40.78	36.5179	1.19	40.39	35.7434	1.13	43.17	27.4968	1.61
20	40.81	35.1121	1.18	40.06	33.6639	1.19	43.16	27.3165	1.65
21	40.85	35.8684	1.23	40.27	34.4188	1.17	43.21	28.8067	1.49
22	40.75	35.4348	1.18	40.43	35.1565	1.15	43.23	27.7115	1.59
23	40.75	32.9435	1.18	40.54	36.5225	1.11	43.25	29.6233	1.63
24	40.83	35.1207	1.18	40.69	34.7778	1.17	43.24	26.5276	1.51
25	40.8	33.377	1.14	39.96	33.8644	1.18	43.22	29.6027	1.64
26	40.77	33.4426	1.22	40.66	32.7903	1.24	43.23	28.4408	1.64
27	40.74	34.3193	1.2	40.77	34.2605	1.19	43.19	29.381	1.64
28	40.87	34.9402	1.24	40.34	36.0179	1.12	43.23	27.3608	1.64
29	40.72	34.9487	1.19	40.27	31.9603	1.26	43.16	27.1447	1.61
30	40.71	34.3445	1.24	40.72	33.377	1.22	43.24	29.6164	1.47
31	40.8	33.4508	1.13	40.42	32.336	1.25	43.23	26.8509	1.6
32	40.89	33.1138	1.24	40.29	33.2975	1.21	43.21	29.8	1.56
33	40.87	34.8462	1.14	39.95	35.6696	1.12	43.19	29.1824	1.64
34	40.86	33.4672	1.19	40.58	35.287	1.15	43.25	27.9032	1.46
35	40.85	34.3445	1.23	40.76	35.1379	1.16	43.18	29.7793	1.59
36	40.81	34.906	1.14	39.94	33.563	1.19	43.22	28.2484	1.49
37	40.83	35.8246	1.22	40.34	35.6991	1.13	43.23	26.5215	1.5
38	40.86	34.3277	1.14	40.79	32.8952	1.24	43.21	29.5959	1.47
39	40.76	34.6186	1.17	39.93	35.973	1.11	43.25	26.6975	1.62
40	40.77	33.6777	1.25	40.06	34.2393	1.17	43.16	28.3947	1.47
41	40.71	35.1552	1.19	40.24	34.3932	1.17	43.23	26.6852	1.63
42	40.79	33.7769	1.15	40.8	36.1062	1.13	43.19	26.3354	1.6
43	40.78	35.1897	1.23	39.96	35.0526	1.14	43.16	26.975	1.57
44	40.75	33.1301	1.25	40.51	35.8496	1.13	43.18	29.5753	1.59
45	40.81	36.1593	1.12	40.51	35.2261	1.15	43.18	28.039	1.58
46	40.73	34.8547	1.13	39.9	34.1026	1.17	43.16	26.1576	1.61
47	40.8	36.3839	1.21	40.15	33.7395	1.19	43.2	27.3418	1.56
48	40.88	34.8291	1.25	40.57	34.0924	1.19	43.24	28.0779	1.64
49	40.82	34.8803	1.16	40.2	33.5	1.2	43.18	27.1572	1.59
50	40.79	35.7193	1.14	40.59	32.472	1.25	43.23	26.5215	1.63
51	40.83	34	1.23	40.25	35.307	1.14	43.24	27.025	1.62
52	40.8	33.7355	1.21	40.71	34.7949	1.17	43.22	29.0067	1.58
53	40.79	33.4836	1.18	40.56	33.5207	1.21	43.15	27.1384	1.59
54	40.83	34.3361	1.25	40.83	34.3109	1.19	43.21	29.3946	1.52
55	40.76	36.3482	1.19	40.54	32.9593	1.23	43.21	27.8774	1.48
56	40.76	32.9758	1.22	40.07	36.0991	1.11	43.17	29.5685	1.48
57	40.84	35.4609	1.24	40.27	32.4758	1.24	43.23	27.0188	1.48
58	40.82	33.3934	1.23	40.47	32.9024	1.23	43.18	26.9875	1.54
59	40.8	33.2358	1.18	40.75	34.5339	1.18	43.24	27.5414	1.49
60	40.9	33.7438	1.13	40.64	34.1513	1.19	43.18	29.5753	1.61
61	40.89	33.2358	1.23	40.81	36.7658	1.11	43.17	26.8137	1.52
62	40.86	35.4609	1.24	40.47	34.0084	1.19	43.18	29.3741	1.46
63	40.73	34.5339	1.14	40.19	32.6748	1.23	43.23	27.7115	1.57
64	40.84	33.459	1.2	40.7	34.7863	1.17	43.19	28.4145	1.52
65	40.72	36.115	1.15	40.4	35.7522	1.13	43.22	27.5287	1.58
66	40.8	32.584	1.25	40.42	34.547	1.17	43.22	27.8839	1.5
67	40.85	32.9839	1.13	40.45	33.9916	1.19	43.16	26.3171	1.65
68	40.84	34.2941	1.23	40.15	33.4583	1.2	43.24	29.0201	1.63
69	40.8	33.5	1.17	40.74	34.8205	1.17	43.18	27.6795	1.55
70	40.86	33.3934	1.13	40.29	34.7328	1.16	43.24	28.2614	1.53
71	40.83	36.4107	1.14	40.06	32.5691	1.23	43.21	28.8067	1.57
72	40.91	36.177	1.15	40.8	33.719	1.21	43.19	28.2288	1.5
73	40.8	33.7851	1.18	40.46	32.629	1.24	43.23	26.8509	1.58
74	40.73	34.8462	1.19	40.63	33.0325	1.23	43.2	29.3878	1.52
75	40.85	35.2414	1.15	40.33	34.4701	1.17	43.17	28.2157	1.47
76	40.8	34.9231	1.19	40.46	34	1.19	43.2	27.6923	1.51
77	40.84	34.9487	1.18	40.13	32.3629	1.24	43.16	26.642	1.58
78	40.81	34.3361	1.15	40.17	32.6585	1.23	43.17	26.1636	1.5
79	40.8	34.812	1.22	40.82	36.4464	1.12	43.19	29.381	1.61
80	40.89	33.7769	1.19	40.66	33.0569	1.23	43.22	27.8839	1.47
81	40.82	35.2241	1.15	40.82	34.5932	1.18	43.17	27.3228	1.54
82	40.88	34.0583	1.18	40.05	34.2308	1.17	43.15	28.7667	1.61
83	40.82	36.177	1.14	40.67	33.6116	1.21	43.16	28.2092	1.63
84	40.77	34.8205	1.13	40.15	34.913	1.15	43.21	28.0584	1.63
85	40.77	33.2276	1.19	40.64	34.4407	1.18	43.19	28.7933	1.48
86	40.89	33.4344	1.12	40.11	32.877	1.22	43.24	29.0201	1.46
87	40.87	35.1724	1.13	40.7	33.3607	1.22	43.19	28.6026	1.57
88	40.74	33.377	1.15	40.43	32.6048	1.24	43.22	28.4342	1.61
89	40.81	36.4911	1.19	40.09	35.7946	1.12	43.24	29.415	1.5
90	40.71	33.1626	1.17	40.32	36.6545	1.1	43.24	27.025	1.5
91	40.72	36.1947	1.17	40.47	32.6371	1.24	43.21	27.5223	1.62
92	40.79	36.3661	1.19	40.6	34.4068	1.18	43.15	29.5548	1.53
93	40.71	35.7456	1.17	40.16	32.128	1.25	43.22	26.8447	1.63
94	40.75	36.375	1.14	39.96	32.2258	1.24	43.22	29.6027	1.61
95	40.83	32.8306	1.24	40.34	33.0656	1.22	43.17	27.8516	1.53
96	40.86	34.0417	1.16	40.25	34.4017	1.17	43.21	29.8	1.61
97	40.79	35.5478	1.23	40.09	33.9746	1.18	43.22	26.8447	1.52
98	40.82	34.2857	1.23	40.59	33.2705	1.22	43.18	26.3293	1.51
99	40.74	35.5565	1.16	40.51	35.8496	1.13	43.24	28.0779	1.49
100	40.82	34.2437	1.19	40.31	35.6726	1.13	43.19	26.6605	1.5
