# Supplementary material for: Integrative taxonomic revision of three Camellia species from section Tuberculata (Camellia, Theaceae) by morphological, anatomical, palynological, and molecular evidence
Source: Bot Stud. 2026 Jan 19;67:2. doi: 10.1186/s40529-025-00489-5 (PMC12816479; doi:10.1186/s40529-025-00489-5)
Supplement: Supplementary file 2 — Supplementary Material 2 [file 40529_2025_489_MOESM2_ESM.xlsx]

## Sheet: Sheet1
Table S1 Plant Trait Statistics Table
Serial number	Species	Voucher number	Ovary pubescence (presence/absence)	Stamen filament connation (present/absent)	Sepal	Sepal tip	Flower color	Flower stem length (cm)	Number of calyxes	Sepal length (cm)	Sepal width (cm)	Number of petals	Petal length (cm)	Petal width (cm)	Pistil length (cm)	Number of pistils	Fruit cracking type	Seed pubescence (presence/absence)	Fruit diameter (cm)	Fruit length (cm)	Shell thickness (maximum) (cm)	Shell thickness (thinnest) (cm)	Seed length (cm)	Number of ovaries	Number of seeds	Leaf type	Leaf shape	Leaf base	Leaf color	Leaf margin	Leaf tip	Leaf length (cm)	Leaf width (cm)	Petiole length (cm)	Leaf area (cm*2)	Leaf vein logarithm	Leaf index
1	Camellia lipingensis	LZ-20211212-1	presence	present	nearly circular	rounded apex	white	3.44	6	1.07	1.01	6	4.81	2.06	3.66	3	capsule	presence	3.02	2.3	0.48	0.14	1.42	4	4	medium leaf	oval	wedge	green	wave	sharp point	9.59	3.93	0.81	26.38	7	2.4402
			presence	present	nearly circular	rounded apex	white	2.85	6	1.09	1.23	6	4.16	2.09	3.88	3	capsule	presence	2.78	2.32	0.38	0.17	1.47	4	4	small leaf	long oval	wedge	green	wave	sharp point	7.34	2.75	0.82	14.12	8	2.66909
			presence	present	nearly circular	rounded apex	white	3.21	6	1.27	1.23	6	5.2	1.72	3.68	3	capsule	presence	2.81	2.34	0.62	0.15	1.4	4	4	small leaf	lanceolate	wedge	green	wave	gradually tapering	9.76	2.8	0.12	19.11	8	3.48571
2		LZ-20231126-7	presence	present	nearly circular	rounded apex	white	4.05	6	1.32	1	6	4.71	1.83	3.83	4	capsule	presence	3.15	2.45	0.43	0.18	1.45	4	4	small leaf	lanceolate	wedge	green	wave	gradually tapering	8.98	2.49	0.94	15.65	7	3.60643
			presence	present	nearly circular	rounded apex	white	3.76	6	1.24	1.2	6	3.44	1.3	3.85	4	capsule	presence	2.68	2.33	0.38	0.17	1.42	4	4	small leaf	long oval	wedge	light green	wave	gradually tapering	7.73	2.99	0.97	16.18	10	2.58528
			presence	present	nearly circular	rounded apex	white	3.85	6	1.21	1.18	6	3.55	1.82	3.68	4	capsule	presence	2.8	2.39	0.36	0.23	1.41	4	4	small leaf	lanceolate	wedge	green	wave	sharp point	8.91	2.61	0.81	16.27	9	3.41379
3		LZ-20231126-3	presence	present	nearly circular	rounded apex	white	4.1	6	0.78	1.16	6	4.59	1.6	3.67	5	capsule	presence	2.9	2.43	0.38	0.14	1.44	4	4	medium leaf	lanceolate	wedge	green	wave	sharp point	12.48	3.56	0.97	31.1	9	3.50562
			presence	present	nearly circular	rounded apex	white	2.36	6	1.18	1.11	6	3.91	1.41	3.87	5	capsule	presence	2.62	2.41	0.55	0.16	1.4	4	4	medium leaf	lanceolate	wedge	green	wave	gradually tapering	10.56	3.23	0.98	23.87	6	3.26935
			presence	present	nearly circular	rounded apex	white	3.8	6	1.31	1.23	6	3.75	2.08	3.67	5	capsule	presence	2.67	2.41	0.46	0.15	1.42	4	4	small leaf	lanceolate	wedge	green	wave	sharp point	9.72	2.8	0.64	19.05	7	3.47143
4		LZ-20231125-3	presence	present	nearly circular	rounded apex	white	3.82	6	1.51	1.09	6	3.67	1.68	3.74	3	capsule	presence	2.75	2.41	0.51	0.23	1.44	4	4	small leaf	lanceolate	wedge	light green	wave	gradually tapering	7.82	2.29	0.94	12.53	5	3.41485
			presence	present	nearly circular	rounded apex	white	2.86	6	1.13	1.28	6	4.18	1.74	3.7	3	capsule	presence	2.84	2.39	0.37	0.18	1.46	4	4	small leaf	lanceolate	wedge	light green	wave	gradually tapering	6.66	2.16	0.74	10.06	5	3.08333
			presence	present	nearly circular	rounded apex	white	3.45	6	1.8	1.18	6	3.69	1.41	3.66	3	capsule	presence	3.06	2.35	0.38	0.21	1.46	4	4	small leaf	lanceolate	wedge	green	wave	sharp point	7.47	2.38	0.72	12.44	5	3.13866
5		LZ-20231125-8	presence	present	nearly circular	rounded apex	white	2.96	6	1.97	1.2	6	4.2	1.35	3.84	3	capsule	presence	2.67	2.43	0.5	0.16	1.45	4	4	small leaf	long oval	wedge	green	wave	sharp point	8.82	3.19	1.1	19.67	6	2.76489
			presence	present	nearly circular	rounded apex	white	4.02	6	2.29	1.2	6	3.73	2.07	3.76	3	capsule	presence	2.96	2.34	0.55	0.18	1.41	4	4	small leaf	lanceolate	wedge	green	wave	sharp point	9.25	2.88	0.54	18.59	8	3.21181
			presence	present	nearly circular	rounded apex	white	3.85	6	1.39	1.26	6	4.2	1.79	3.79	3	capsule	presence	2.68	2.4	0.37	0.22	1.42	4	4	medium leaf	lanceolate	wedge	light green	wave	gradually tapering	10.78	3.21	1.01	24.21	10	3.35826
6		LZ-20231125-7	presence	present	nearly circular	rounded apex	white	3.88	6	1.16	1.31	6	3.56	1.91	3.72	3	capsule	presence	2.62	2.39	0.4	0.16	1.45	4	4	medium leaf	lanceolate	wedge	light green	wave	sharp point	9.94	3.25	0.92	22.62	7	3.05846
			presence	present	nearly circular	rounded apex	white	3.78	6	1.09	0.96	6	4.2	1.82	3.87	3	capsule	presence	2.24	2.33	0.42	0.18	1.47	4	4	small leaf	long oval	wedge	green	wave	sharp point	6.69	2.27	0.64	10.62	5	2.94714
			presence	present	nearly circular	rounded apex	white	3.81	6	0.93	0.81	6	4.08	1.99	3.85	3	capsule	presence	2.72	2.33	0.38	0.2	1.43	4	4	small leaf	lanceolate	wedge	green	wave	sharp point	9.02	2.64	1.05	16.66	7	3.41667
7		LZ-20231125-1	presence	present	nearly circular	rounded apex	white	3.65	7	1.36	1.2	6	3.89	1.78	3.8	5	capsule	presence	3.03	2.4	0.54	0.2	1.41	4	4	small leaf	lanceolate	wedge	green	wave	sharp point	9.19	3	0.95	19.29	8	3.06333
			presence	present	nearly circular	rounded apex	white	2.74	7	1.52	0.86	6	4.38	1.32	3.85	5	capsule	presence	2.8	2.32	0.4	0.14	1.45	4	4	small leaf	long oval	wedge	green	wave	sharp point	7.56	2.53	0.76	13.37	6	2.98814
			presence	present	nearly circular	rounded apex	white	2.6	7	1.36	1.14	6	4	1.93	3.78	5	capsule	presence	2.36	2.38	0.42	0.19	1.4	4	4	small leaf	long oval	wedge	green	wave	sharp point	7.9	2.72	0.79	15.1	9	2.90441
8		LZ-20231125-10	presence	present	nearly circular	rounded apex	white	4.04	6	1.56	1.35	6	4.01	1.87	3.82	3	capsule	presence	2.27	2.45	0.49	0.23	1.41	4	4	small leaf	long oval	wedge	green	wave	sharp point	7.12	2.8	0.79	13.95	8	2.54286
			presence	present	nearly circular	rounded apex	white	3.14	6	1.8	1.19	6	3.57	1.99	3.75	3	capsule	presence	2.65	2.43	0.47	0.21	1.47	4	4	small leaf	long oval	wedge	green	wave	sharp point	7.03	2.61	0.62	13.69	6	2.69349
			presence	present	nearly circular	rounded apex	white	4	6	2.32	1.07	6	3.92	1.85	3.86	3	capsule	presence	2.58	2.43	0.4	0.17	1.43	4	4	small leaf	long oval	wedge	light green	wave	sharp point	6.98	2.33	0.74	11.38	6	2.99571
9		LZ-20231125-6	presence	present	nearly circular	rounded apex	white	2.72	6	0.93	0.85	6	4.7	1.6	3.68	3	capsule	presence	2.96	2.36	0.37	0.15	1.42	4	4	small leaf	lanceolate	wedge	green	wave	sharp point	9.26	2.92	0.65	18.92	9	3.17123
			presence	present	nearly circular	rounded apex	white	3.74	6	1.47	1.27	6	4.4	1.63	3.68	3	capsule	presence	3.11	2.44	0.51	0.2	1.43	4	4	small leaf	lanceolate	wedge	green	wave	sharp point	7.36	2.28	0.6	11.74	6	3.22807
			presence	present	nearly circular	rounded apex	white	3.96	6	1.52	0.86	6	3.96	1.38	3.77	3	capsule	presence	2.68	2.34	0.48	0.19	1.47	4	4	small leaf	lanceolate	wedge	green	wave	sharp point	9.82	2.63	0.78	18.06	9	3.73384
10		LZ-20231125-5	presence	present	nearly circular	rounded apex	white	3.09	6	1.36	1.22	6	4.38	1.87	3.79	3	capsule	presence	3.14	2.41	0.52	0.2	1.4	4	4	small leaf	lanceolate	wedge	green	wave	sharp point	9.78	2.6	0.72	17.79	9	3.76154
			presence	present	nearly circular	rounded apex	white	2.53	6	1.28	1.2	6	3.62	1.54	3.75	3	capsule	presence	2.73	2.37	0.44	0.18	1.4	4	4	small leaf	lanceolate	wedge	green	wave	gradually tapering	7.89	2.25	0.68	12.42	6	3.50667
			presence	present	nearly circular	rounded apex	white	3.07	6	1.32	1.24	6	3.59	1.45	3.79	3	capsule	presence	2.41	2.34	0.46	0.17	1.41	4	4	small leaf	lanceolate	wedge	green	wave	sharp point	8.63	2.28	0.66	13.77	7	3.78509
1	Camellia zengii	LZ-20231127-3	presence	present	nearly circular	rounded apex	white	2.89	6	2.04	1.21429	6	3.87	1.84	3.75	3	capsule	presence	2.76	2.10199	0.35	0.11	1.38	4	4	small leaf	lanceolate	wedge	green	wave	sharp point	8.45	2.4	0.71	6.92	6	3.52083
			presence	present	nearly circular	rounded apex	white	3.59	6	1.6	1.15108	6	3.88	1.36	3.78	3	capsule	presence	2.93	2.32	0.48	0.17	1.45	4	4	small leaf	lanceolate	wedge	green	wave	sharp point	9.88	2.8	0.74	19.36	6	3.52857
			presence	present	nearly circular	rounded apex	white	2.83	6	2	2.22222	6	3.74	2.01	3.63	3	capsule	presence	3.16	2.34	0.39	0.15	1.43	4	4	small leaf	oval	wedge	green	wave	gradually tapering	7.42	3.16	0.4	17.24	7	2.3481
2		LZ-20211211-1	presence	present	nearly circular	rounded apex	white	2.91	6	1.11	1.01835	6	3.72	1.72	3.76	5	capsule	presence	2.64	2.45	0.57	0.18	1.44	4	4	small leaf	lanceolate	wedge	light green	wave	sharp point	8.72	2.85	0.64	18.2	8	3.05965
			presence	present	nearly circular	rounded apex	white	3.09	6	1.57	1.74444	6	4.48	1.56	3.72	5	capsule	presence	2.94	2.33	0.46	0.17	1.44	4	4	small leaf	oval	wedge	green	wave	sharp point	5.82	2.36	0.4	10.06	6	2.4661
			presence	present	nearly circular	rounded apex	white	2.93	6	1.7	0.994152	6	4.25	1.43	3.83	5	capsule	presence	2.67	2.39	0.59	0.23	1.4	4	4	small leaf	long oval	wedge	green	wave	gradually tapering	7.83	2.71	0.68	15.54	7	2.8893
3		LZ-20231127-3	presence	present	nearly circular	rounded apex	white	3.13	6	1.45	0.775401	6	3.75	1.5	3.71	3	capsule	presence	2.45	2.43	0.51	0.14	1.41	4	4	small leaf	lanceolate	wedge	green	wave	sharp point	9.3	3.05	0.81	19.83	8	3.04918
			presence	present	nearly circular	rounded apex	white	3.79	6	1.94	1.10227	6	3.93	1.49	3.65	3	capsule	presence	2.45	2.41	0.56	0.16	1.4	4	4	small leaf	lanceolate	wedge	green	wave	gradually tapering	8.9	2.66	0.65	16.48	6	3.34586
			presence	present	nearly circular	rounded apex	white	2.28	6	2.26	1.14721	6	3.65	1.4	3.63	3	capsule	presence	2.62	2.41	0.56	0.15	1.41	4	4	small leaf	long oval	wedge	light green	wave	gradually tapering	8.17	2.89	0.77	16.51	6	2.82699
4		LZ-20211211-2	presence	present	nearly circular	rounded apex	white	3.42	6	1.52	1.63441	6	4.45	1.51	3.63	3	capsule	presence	3	2.41	0.56	0.23	1.44	4	4	small leaf	lanceolate	wedge	green	wave	gradually tapering	7.51	2.08	0.36	10.93	7	3.61058
			presence	present	nearly circular	rounded apex	white	2.49	6	1.26	1.2233	6	4.69	1.96	3.82	3	capsule	presence	2.48	2.39	0.54	0.18	1.43	4	4	small leaf	lanceolate	wedge	green	wave	sharp point	8.23	2.5	0.42	14.41	7	3.292
			presence	present	nearly circular	rounded apex	white	3.2	6	1.66	0.927374	7	4.34	1.82	3.77	3	capsule	presence	2.6	2.35	0.39	0.21	1.42	4	4	small leaf	lanceolate	wedge	green	wave	sharp point	6.11	1.81	0.3	0.77	6	3.37569
5		LZ-20231127-2	presence	present	nearly circular	rounded apex	white	2.35	6	1.16	0.859259	6	3.61	1.98	3.77	3	capsule	presence	2.89	2.43	0.45	0.16	1.42	4	4	small leaf	lanceolate	wedge	green	wave	sharp point	8.22	2.46	0.58	14.17	8	3.34146
			presence	present	nearly circular	rounded apex	white	2.47	6	2.22	1.62044	6	3.81	1.96	3.79	3	capsule	presence	2.38	2.34	0.42	0.18	1.45	4	4	small leaf	lanceolate	wedge	green	wave	gradually tapering	8.86	2.47	0.91	15.31	9	3.58704
			presence	present	nearly circular	rounded apex	white	2.91	6	2.32	1.93333	6	4.71	1.41	3.79	3	capsule	presence	2.66	2.4	0.46	0.22	1.42	4	4	medium leaf	lanceolate	wedge	green	wave	gradually tapering	11.6	4.1	0.75	24.85	13	2.82927
6		LZ-20231127-5	presence	present	nearly circular	rounded apex	white	2.25	6	1.15	1.05505	6	4.45	1.68	3.77	4	capsule	presence	2.7	2.39	0.51	0.16	1.42	4	4	small leaf	lanceolate	wedge	green	wave	gradually tapering	9.72	2.85	0.65	19.11	11	3.41053
			presence	present	nearly circular	rounded apex	white	2.44	6	1.12	0.654971	6	4.61	2.02	3.7	4	capsule	presence	2.49	2.33	0.4	0.18	1.43	4	4	small leaf	lanceolate	wedge	green	wave	gradually tapering	7.84	2.41	0.56	13.41	10	3.25311
			presence	present	nearly circular	rounded apex	white	2.66	6	0.79	0.387255	6	4.67	1.4	3.71	4	capsule	presence	2.33	2.33	0.48	0.2	1.4	4	4	small leaf	lanceolate	wedge	green	wave	sharp point	10.19	2.61	0.52	18.35	10	3.90421
7		LZ-20231127-9	presence	present	nearly circular	rounded apex	white	2.58	6	2.27	1.51333	6	4.05	1.5	3.65	3	capsule	presence	2.89	2.4	0.43	0.2	1.45	4	4	small leaf	lanceolate	wedge	green	wave	sharp point	5.81	1.71	0.49	6.95	6	3.39766
			presence	present	nearly circular	rounded apex	white	2.93	6	1.5	1.14504	6	4.24	1.42	3.63	3	capsule	presence	3.04	2.32	0.37	0.14	1.44	4	4	small leaf	lanceolate	wedge	light green	wave	sharp point	8.02	2.28	0.55	12.61	7	3.51754
			presence	present	nearly circular	rounded apex	white	3.76	6	2.09	1.17416	6	3.93	1.38	3.7	3	capsule	presence	2.59	2.38	0.51	0.19	1.45	4	4	small leaf	lanceolate	wedge	green	wave	gradually tapering	7.42	2.37	0.44	12.48	8	3.1308
8		LZ-20231127-7	presence	present	nearly circular	rounded apex	white	3.58	6	0.99	0.71223	7	4.04	1.98	3.76	3	capsule	presence	2.46	2.45	0.57	0.23	1.41	4	4	small leaf	lanceolate	wedge	green	wave	gradually tapering	8.16	2.44	0.91	13.9	6	3.34426
			presence	present	nearly circular	rounded apex	white	3.33	6	1.95	1.875	6	3.61	1.47	3.72	3	capsule	presence	3.05	2.43	0.52	0.21	1.39	4	4	small leaf	lanceolate	wedge	green	wave	sharp point	8.23	2.52	0.6	14.51	7	3.26587
			presence	present	nearly circular	rounded apex	white	3.11	6	0.84	0.666667	6	4	1.44	3.7	3	capsule	presence	2.42	2.43	0.54	0.17	1.38	4	4	small leaf	lanceolate	wedge	green	wave	gradually tapering	8.02	2.14	0.44	11.84	7	3.74766
9		LZ-20231127-6	presence	present	nearly circular	rounded apex	white	2.9	6	1.81	1.19079	6	4.42	1.58	3.67	3	capsule	presence	2.43	2.36	0.52	0.15	1.39	4	4	small leaf	lanceolate	wedge	light green	wave	sharp point	8.6	2.4	0.52	14.44	8	3.58333
			presence	present	nearly circular	rounded apex	white	2.52	6	1.22	0.871429	6	3.53	1.79	3.67	3	capsule	presence	2.4	2.44	0.43	0.2	1.41	4	4	small leaf	lanceolate	wedge	light green	wave	sharp point	9.06	2.7	0.52	17.12	9	3.35556
			presence	present	nearly circular	rounded apex	white	3.77	6	2.17	2.46591	6	3.47	1.8	3.76	3	capsule	presence	2.59	2.34	0.37	0.19	1.39	4	4	small leaf	lanceolate	wedge	green	wave	gradually tapering	9.93	2.77	0.82	19.25	8	3.58484
10		LZ-20240130-1	presence	present	nearly circular	rounded apex	white	3.16	6	1.23	0.759259	6	4.35	1.4	3.67	3	capsule	presence	2.38	2.41	0.47	0.2	1.46	4	4	medium leaf	lanceolate	wedge	green	wave	gradually tapering	9.82	3.02	0.85	20.75	7	3.25166
			presence	present	nearly circular	rounded apex	white	2.93	6	1.1	0.728477	6	4.2	1.79	3.7	3	capsule	presence	2.65	2.37	0.59	0.18	1.45	4	4	small leaf	lanceolate	wedge	green	wave	gradually tapering	7.62	2.36	0.72	12.58	6	3.22881
			presence	present	nearly circular	rounded apex	white	2.2	6	0.95	0.492228	6	4.28	1.61	3.76	3	capsule	presence	2.96	2.34	0.41	0.17	1.4	4	4	small leaf	lanceolate	wedge	green	wave	gradually tapering	10.24	2.69	0.55	19.28	9	3.80669
1	Camellia rhytidocarpa	LZ-20240127-1	presence	present	nearly circular	rounded apex	white	2.96	6	1.07	0.636905	6	3.93	1.86	3.79	3	capsule	presence	2.25	2.39362	0.46	0.14	1.43	4	4	small leaf	lanceolate	wedge	light green	wave	sharp point	8.08	2.16084	0.53	12.2217	6	3.73929
			presence	present	nearly circular	rounded apex	white	3.01	6	2.01	1.44604	6	3.47	1.25	3.66	4	capsule	presence	2.37	2.49474	0.31	0.17	1.42	4	4	medium leaf	lanceolate	wedge	light green	wave	gradually tapering	10.7	2.76758	0.82	20.7292	8	3.86619
			presence	present	nearly circular	rounded apex	white	3.4	6	0.98	1.08889	6	4.14	1.7	3.59	3	capsule	presence	3.09	3.05941	0.41	0.23	1.31	4	4	small leaf	lanceolate	wedge	green	wave	sharp point	9.56	2.61807	0.44	17.5201	9	3.65155
2		LZ-20240114-1	presence	present	nearly circular	rounded apex	white	2.71	6	1.91	1.75229	6	3.39	1.29	3.64	3	capsule	presence	2.94	2.352	0.33	0.26	1.39	4	4	medium leaf	lanceolate	wedge	green	wave	sharp point	12.27	3.94443	1.08	33.8787	10	3.11071
			presence	present	nearly circular	rounded apex	white	2.55	6	0.83	0.922222	6	3.83	1.63	3.65	3	capsule	presence	2.96	2.33071	0.33	0.16	1.31	4	4	small leaf	lanceolate	wedge	green	wave	sharp point	11.66	2.98764	0.43	24.3851	7	3.90275
			presence	present	nearly circular	rounded apex	white	3.17	6	1.18	0.690058	6	3.37	1.73	3.78	3	capsule	presence	2.36	2.53763	0.39	0.25	1.37	4	4	small leaf	lanceolate	wedge	green	wave	sharp point	10.55	3.47888	0.51	25.6916	8	3.03258
3		LZ-20240114-3	presence	present	nearly circular	rounded apex	white	2.56	6	2.01	1.07487	6	3.56	1.75	3.79	3	capsule	presence	2.24	1.73643	0.45	0.15	1.41	4	4	medium leaf	long oval	wedge	green	wave	sharp point	6.42	1.72302	1.13	7.74324	10	3.72602
			presence	present	nearly circular	rounded apex	white	3.54	6	0.83	0.471591	6	3.24	1.36	3.77	3	capsule	presence	2.59	2.69792	0.48	0.26	1.47	4	4	medium leaf	lanceolate	wedge	green	wave	sharp point	7.2	2.17145	1	10.9441	12	3.31575
			presence	present	nearly circular	rounded apex	white	3.17	6	0.82	0.416244	6	3.6	1.74	3.58	4	capsule	presence	3.07	2.64655	0.46	0.14	1.41	4	4	medium leaf	long oval	wedge	green	wave	sharp point	6.88	2.68121	0.8	12.9127	11	2.566
4		LZ-20240114-4	presence	present	nearly circular	rounded apex	white	2.59	6	1.13	1.21505	6	3.86	1.67	3.52	3	capsule	presence	2.71	2.71	0.35	0.26	1.48	4	4	medium leaf	lanceolate	wedge	green	wave	sharp point	9.29	3.00572	0.96	19.5462	8	3.09077
			presence	present	nearly circular	rounded apex	white	3.2	6	0.91	0.883495	6	3.92	1.53	3.66	3	capsule	presence	2.5	2.47525	0.36	0.24	1.36	4	4	medium leaf	lanceolate	wedge	green	wave	sharp point	11.44	3.13975	1.12	25.1431	12	3.64361
			presence	present	nearly circular	rounded apex	white	3.39	6	1.07	0.597765	6	3.91	1.67	3.54	3	capsule	presence	2.27	1.73282	0.4	0.18	1.35	4	4	large leaf	lanceolate	wedge	green	wave	sharp point	8.68	2.83949	1.2	17.2528	12	3.05688
5		LZ-20240114-6	presence	present	nearly circular	rounded apex	white	3.4	6	1.07	0.792593	6	3.7	1.29	3.53	4	capsule	presence	2.26	2.40426	0.31	0.19	1.46	4	4	medium leaf	lanceolate	wedge	green	wave	sharp point	9.53	3.22565	0.49	21.5183	12	2.95444
			presence	present	nearly circular	rounded apex	white	3.33	6	0.72	0.525547	7	4.09	1.63	3.75	3	capsule	presence	2.39	1.85271	0.36	0.16	1.37	4	4	medium leaf	long oval	wedge	green	wave	sharp point	11.24	4.11516	0.71	32.3781	11	2.73136
			presence	present	nearly circular	rounded apex	white	2.27	6	1.31	1.09167	6	3.85	1.53	3.77	3	capsule	presence	2.56	2.53465	0.4	0.25	1.39	4	4	medium leaf	lanceolate	wedge	green	wave	sharp point	9.07	2.55837	1.3	16.2431	10	3.54523
6		LZ-20240114-7	presence	present	nearly circular	rounded apex	white	3.15	6	1.76	1.61468	6	4.16	1.4	3.66	4	capsule	presence	2.27	2.1619	0.35	0.17	1.47	4	4	small leaf	lanceolate	wedge	green	wave	sharp point	8.82	3.1742	0.82	19.5975	11	2.77865
			presence	present	nearly circular	rounded apex	white	2.66	6	0.92	0.538012	6	3.8	1.6	3.58	3	capsule	presence	3.04	2.73874	0.37	0.21	1.44	4	4	medium leaf	lanceolate	wedge	green	wave	sharp point	10.97	3.36035	0.61	25.8041	7	3.26454
			presence	present	nearly circular	rounded apex	white	3.66	6	1.47	0.720588	6	4.16	1.47	3.74	5	capsule	presence	2.41	2.29524	0.46	0.25	1.31	4	4	medium leaf	lanceolate	wedge	light green	wave	gradually tapering	8.81	2.7363	0.98	16.8748	9	3.21967
7		LZ-20240114-8	presence	present	nearly circular	rounded apex	white	3.01	6	1.15	0.766667	6	4.26	1.42	3.78	3	capsule	presence	2.79	2.73529	0.36	0.22	1.41	4	4	large leaf	lanceolate	wedge	green	wave	sharp point	9.83	3.71875	1.16	25.5887	9	2.64336
			presence	present	nearly circular	rounded apex	white	2.78	6	1.15	0.877863	6	3.97	1.9	3.51	3	capsule	presence	2.26	2.09259	0.47	0.26	1.5	4	4	small leaf	lanceolate	wedge	light green	wave	sharp point	7.47	2.05608	1.1	10.7513	9	3.63312
			presence	present	nearly circular	rounded apex	white	3.21	6	0.85	0.477528	6	3.55	1.34	3.75	3	capsule	presence	2.32	2	0.41	0.27	1.47	4	4	small leaf	long oval	wedge	green	wave	sharp point	8.56	2.61195	1	15.6508	8	3.27725
8		LZ-20240114-12	presence	present	nearly circular	rounded apex	white	2.73	6	0.9	0.647482	6	4.17	1.6	3.73	3	capsule	presence	2.66	2.1626	0.47	0.24	1.38	4	4	medium leaf	lanceolate	wedge	green	wave	sharp point	10.79	3.1737	1.3	23.971	8	3.39981
			presence	present	nearly circular	rounded apex	white	3.09	6	1.93	1.85577	6	4.07	1.79	3.79	4	capsule	presence	2.78	2.24194	0.32	0.16	1.45	4	4	large leaf	lanceolate	wedge	green	wave	sharp point	9.7	2.66856	1.13	18.1195	9	3.63492
			presence	present	nearly circular	rounded apex	white	3.07	6	1.77	1.40476	6	3.3	1.72	3.73	3	capsule	presence	2.91	2.27344	0.42	0.17	1.37	4	4	medium leaf	long oval	wedge	green	wave	sharp point	12.27	4.21	0.5	36.9254	8	2.85405
9		LZ-20240114-11	presence	present	nearly circular	rounded apex	white	3.16	6	1.52	1	6	3.83	1.76	3.66	4	capsule	presence	2.97	2.56034	0.43	0.22	1.46	4	4	medium leaf	lanceolate	wedge	green	wave	sharp point	8.53	3.59309	0.48	21.4543	8	2.374
			presence	present	nearly circular	rounded apex	white	2.75	6	0.63	0.45	6	3.25	1.46	3.58	3	capsule	presence	2.43	2.40594	0.44	0.19	1.45	4	4	medium leaf	lanceolate	wedge	light green	wave	sharp point	7.69	1.97719	0.78	10.6432	9	3.88935
			presence	present	nearly circular	rounded apex	white	2.66	6	2.05	2.32955	6	3.3	1.66	3.66	3	capsule	presence	3.03	2.85849	0.48	0.19	1.43	4	4	large leaf	long oval	wedge	green	wave	sharp point	12.5	3.69227	0.8	32.3073	10	3.38545
10		LZ-20221106-1	presence	present	nearly circular	rounded apex	white	3.4	6	0.98	0.604938	6	4.03	1.51	3.66	4	capsule	presence	2.88	2.304	0.32	0.17	1.4	4	4	small leaf	lanceolate	wedge	green	wave	gradually tapering	6.8	2.615	0.65	12.4474	8	2.60038
			presence	present	nearly circular	rounded apex	white	3.44	7	1.67	1.10596	7	3.41	1.59	3.76	3	capsule	presence	2.54	2.33028	0.35	0.26	1.44	4	4	small leaf	lanceolate	wedge	green	wave	gradually tapering	10.89	3.48642	0.85	26.577	7	3.12355
			presence	present	nearly circular	rounded apex	white	3.52	8	1.59	0.823834	8	3.36	1.57	3.63	3	capsule	presence	3.05	3.24468	0.41	0.24	1.45	4	4	small leaf	lanceolate	wedge	green	wave	sharp point	8.95	2.60488	0.61	16.3196	8	3.43585
